# Supplementary material for: Genome-Wide Association Study Identifies Novel Candidate Variants Associated with Postoperative Nausea and Vomiting
Source: Cancers (Basel). 2023 Sep 26;15(19):4729. doi: 10.3390/cancers15194729 (PMC10571790; doi:10.3390/cancers15194729)
Supplement: Supplementary file 1 [file cancers-15-04729-s001.zip]

Archive with 1 entries (1 files):
- cancers-2580221-supplementary.pdf
